# Supplementary material for: Fourteen-Day Evolution of COVID-19 Symptoms during the Third Wave in Nonvaccinated Subjects and Effects of Hesperidin Therapy: A Randomized, Double-Blinded, Placebo-Controlled Study
Source: Evid Based Complement Alternat Med. 2022 Nov 3;2022:3125662. doi: 10.1155/2022/3125662 (PMC9649310; doi:10.1155/2022/3125662)
Supplement: Supplementary Materials — S1 Protocol. Version 2.0 of the Hesperidin study protocol approved by the Montreal Heart Institute Research and Ethics Committees. S2 table. Proportion of patients with group A COVID-19 symptoms,attrition bias analysis. S3 table. Summary and statistical analysis for the presence of each 13 COVID-19 symptoms. S4 table. Overall summary of treatment emergent adverse events (TEAEs) and serious adverse events (TESAEs). [file 3125662.f1.zip]

Archive with 4 entries (4 files):
- S1 Protocol.pdf
- S2 Table.docx
- S3 tables.pdf
- S4 Table.docx
